# Supplementary material for: Healthcare-Associated COVID-19 across Five Pandemic Waves: Prediction Models and Genomic Analyses
Source: Viruses. 2022 Oct 18;14(10):2292. doi: 10.3390/v14102292 (PMC9607632; doi:10.3390/v14102292)
Supplement: Supplementary file 1 [file viruses-14-02292-s001.zip]

Archive with 4 entries (4 files):
- Supplementary Table S1.pdf
- Supplementary Table S2.pdf
- Supplementary Table S3.pdf
- Supplementary Table S4.xls
