# Supplementary material for: Healthcare-Associated COVID-19 across Five Pandemic Waves: Prediction Models and Genomic Analyses
Source: Viruses. 2022 Oct 18;14(10):2292. doi: 10.3390/v14102292 (PMC9607632; doi:10.3390/v14102292)
Supplement: Supplementary file 1 [file viruses-14-02292-s001.zip › Supplementary Table S4.xls]

## Sheet: HA CA HCW
_isoweekyear	_isoweek	_isodate	_isoweeklab	health care worker	community-acquired	hospital-acquired
2020	9	2020-02-24	2020w9	0	2	0
	10	2020-03-02	2020w10	0	4	0
	11	2020-03-09	2020w11	0	4	0
	12	2020-03-16	2020w12	0	33	0
	13	2020-03-23	2020w13	0	120	2
	14	2020-03-30	2020w14	0	82	4
	15	2020-04-06	2020w15	0	63	4
	16	2020-04-13	2020w16	0	29	10
	17	2020-04-20	2020w17	0	21	2
	18	2020-04-27	2020w18	5	8	6
	19	2020-05-04	2020w19	7	8	3
	20	2020-05-11	2020w20	9	0	4
	21	2020-05-18	2020w21	3	2	1
	22	2020-05-25	2020w22	4	2	7
	23	2020-06-01	2020w23	0	3	0
	24	2020-06-08	2020w24	0	1	0
	26	2020-06-22	2020w26	0	1	0
	27	2020-06-29	2020w27	0	1	0
	28	2020-07-06	2020w28	0	2	0
	29	2020-07-13	2020w29	0	1	0
	30	2020-07-20	2020w30	0	4	0
	31	2020-07-27	2020w31	0	1	0
	32	2020-08-03	2020w32	0	10	0
	33	2020-08-10	2020w33	0	8	0
	34	2020-08-17	2020w34	0	4	0
	35	2020-08-24	2020w35	0	3	0
	36	2020-08-31	2020w36	0	6	0
	37	2020-09-07	2020w37	0	6	0
	38	2020-09-14	2020w38	1	15	0
	39	2020-09-21	2020w39	1	23	0
	40	2020-09-28	2020w40	3	14	0
	41	2020-10-05	2020w41	7	29	0
	42	2020-10-12	2020w42	17	35	2
	43	2020-10-19	2020w43	30	38	28
	44	2020-10-26	2020w44	27	71	1
	45	2020-11-02	2020w45	13	61	3
	46	2020-11-09	2020w46	6	51	5
	47	2020-11-16	2020w47	5	30	9
	48	2020-11-23	2020w48	5	31	6
	49	2020-11-30	2020w49	3	11	1
	50	2020-12-07	2020w50	2	9	3
	51	2020-12-14	2020w51	5	18	1
	52	2020-12-21	2020w52	2	8	0
	53	2020-12-28	2020w53	2	14	0
2021	1	2021-01-04	2021w1	1	6	1
	2	2021-01-11	2021w2	2	8	1
	3	2021-01-18	2021w3	1	6	0
	4	2021-01-25	2021w4	1	5	0
	5	2021-02-01	2021w5	1	8	1
	6	2021-02-08	2021w6	1	12	0
	7	2021-02-15	2021w7	2	22	0
	8	2021-02-22	2021w8	2	17	2
	9	2021-03-01	2021w9	7	15	11
	10	2021-03-08	2021w10	6	15	4
	11	2021-03-15	2021w11	4	11	4
	12	2021-03-22	2021w12	5	12	9
	13	2021-03-29	2021w13	3	19	9
	14	2021-04-05	2021w14	1	26	4
	15	2021-04-12	2021w15	1	11	9
	16	2021-04-19	2021w16	4	16	11
	17	2021-04-26	2021w17	2	20	1
	18	2021-05-03	2021w18	0	12	2
	19	2021-05-10	2021w19	1	10	3
	20	2021-05-17	2021w20	4	16	0
	21	2021-05-24	2021w21	1	11	0
	22	2021-05-31	2021w22	0	9	0
	23	2021-06-07	2021w23	0	7	0
	24	2021-06-14	2021w24	1	5	0
	25	2021-06-21	2021w25	0	3	0
	27	2021-07-05	2021w27	1	5	0
	28	2021-07-12	2021w28	1	6	0
	29	2021-07-19	2021w29	1	7	0
	30	2021-07-26	2021w30	1	5	1
	31	2021-08-02	2021w31	0	5	0
	32	2021-08-09	2021w32	1	9	1
	33	2021-08-16	2021w33	2	8	0
	34	2021-08-23	2021w34	0	6	2
	35	2021-08-30	2021w35	2	9	4
	36	2021-09-06	2021w36	1	8	0
	37	2021-09-13	2021w37	0	9	0
	38	2021-09-20	2021w38	0	6	1
	39	2021-09-27	2021w39	0	8	0
	40	2021-10-04	2021w40	1	6	0
	41	2021-10-11	2021w41	1	7	0
	42	2021-10-18	2021w42	7	9	6
	43	2021-10-25	2021w43	6	11	3
	44	2021-11-01	2021w44	8	10	2
	45	2021-11-08	2021w45	8	10	5
	46	2021-11-15	2021w46	28	17	4
	47	2021-11-22	2021w47	16	17	5
	48	2021-11-29	2021w48	14	12	2
	49	2021-12-06	2021w49	3	9	1
	50	2021-12-13	2021w50	4	18	2
	51	2021-12-20	2021w51	8	11	6
	52	2021-12-27	2021w52	7	16	5
2022	1	2022-01-03	2022w1	35	12	6
	2	2022-01-10	2022w2	30	10	3
	3	2022-01-17	2022w3	54	16	10
	4	2022-01-24	2022w4	50	7	3
	5	2022-01-31	2022w5	42	15	12
	6	2022-02-07	2022w6	20	11	2
	7	2022-02-14	2022w7	20	12	2
	8	2022-02-21	2022w8	13	3	1
	9	2022-02-28	2022w9	12	10	5
	10	2022-03-07	2022w10	0	6	0
	11	2022-03-14	2022w11	0	2	0
	12	2022-03-21	2022w12	0	5	0
	13	2022-03-28	2022w13	0	4	0

## Sheet: HA ecdc CA HCW
_isoweekyear	_isoweek	_isodate	_isoweeklab	health care worker	community-acquired	ha_ecdc_definite	ha_ecdc_probable	ha_ecdc_indeterminate
2020	9	2020-02-24	2020w9	0	2	0	0	0
	10	2020-03-02	2020w10	0	4	0	0	0
	11	2020-03-09	2020w11	0	4	0	0	0
	12	2020-03-16	2020w12	0	33	0	0	0
	13	2020-03-23	2020w13	0	120	0	2	0
	14	2020-03-30	2020w14	0	82	1	1	2
	15	2020-04-06	2020w15	0	63	0	1	3
	16	2020-04-13	2020w16	0	29	3	2	5
	17	2020-04-20	2020w17	0	21	1	0	1
	18	2020-04-27	2020w18	5	8	2	3	1
	19	2020-05-04	2020w19	7	8	2	1	0
	20	2020-05-11	2020w20	9	0	2	2	0
	21	2020-05-18	2020w21	3	2	0	0	1
	22	2020-05-25	2020w22	4	2	5	1	1
	23	2020-06-01	2020w23	0	3	0	0	0
	24	2020-06-08	2020w24	0	1	0	0	0
	26	2020-06-22	2020w26	0	1	0	0	0
	27	2020-06-29	2020w27	0	1	0	0	0
	28	2020-07-06	2020w28	0	2	0	0	0
	29	2020-07-13	2020w29	0	1	0	0	0
	30	2020-07-20	2020w30	0	4	0	0	0
	31	2020-07-27	2020w31	0	1	0	0	0
	32	2020-08-03	2020w32	0	10	0	0	0
	33	2020-08-10	2020w33	0	8	0	0	0
	34	2020-08-17	2020w34	0	4	0	0	0
	35	2020-08-24	2020w35	0	3	0	0	0
	36	2020-08-31	2020w36	0	6	0	0	0
	37	2020-09-07	2020w37	0	6	0	0	0
	38	2020-09-14	2020w38	1	15	0	0	0
	39	2020-09-21	2020w39	1	23	0	0	0
	40	2020-09-28	2020w40	3	14	0	0	0
	41	2020-10-05	2020w41	7	29	0	0	0
	42	2020-10-12	2020w42	17	35	1	0	1
	43	2020-10-19	2020w43	30	38	18	5	5
	44	2020-10-26	2020w44	27	71	1	0	0
	45	2020-11-02	2020w45	13	61	1	1	1
	46	2020-11-09	2020w46	6	51	2	1	2
	47	2020-11-16	2020w47	5	30	4	5	0
	48	2020-11-23	2020w48	5	31	3	2	1
	49	2020-11-30	2020w49	3	11	1	0	0
	50	2020-12-07	2020w50	2	9	0	3	0
	51	2020-12-14	2020w51	5	18	0	0	1
	52	2020-12-21	2020w52	2	8	0	0	0
	53	2020-12-28	2020w53	2	14	0	0	0
2021	1	2021-01-04	2021w1	1	6	0	0	1
	2	2021-01-11	2021w2	2	8	0	1	0
	3	2021-01-18	2021w3	1	6	0	0	0
	4	2021-01-25	2021w4	1	5	0	0	0
	5	2021-02-01	2021w5	1	8	0	0	1
	6	2021-02-08	2021w6	1	12	0	0	0
	7	2021-02-15	2021w7	2	22	0	0	0
	8	2021-02-22	2021w8	2	17	0	0	2
	9	2021-03-01	2021w9	7	15	2	6	3
	10	2021-03-08	2021w10	6	15	3	0	1
	11	2021-03-15	2021w11	4	11	1	0	3
	12	2021-03-22	2021w12	5	12	5	4	0
	13	2021-03-29	2021w13	3	19	2	4	3
	14	2021-04-05	2021w14	1	26	0	1	3
	15	2021-04-12	2021w15	1	11	2	4	3
	16	2021-04-19	2021w16	4	16	3	2	6
	17	2021-04-26	2021w17	2	20	1	0	0
	18	2021-05-03	2021w18	0	12	0	2	0
	19	2021-05-10	2021w19	1	10	1	1	1
	20	2021-05-17	2021w20	4	16	0	0	0
	21	2021-05-24	2021w21	1	11	0	0	0
	22	2021-05-31	2021w22	0	9	0	0	0
	23	2021-06-07	2021w23	0	7	0	0	0
	24	2021-06-14	2021w24	1	5	0	0	0
	25	2021-06-21	2021w25	0	3	0	0	0
	27	2021-07-05	2021w27	1	5	0	0	0
	28	2021-07-12	2021w28	1	6	0	0	0
	29	2021-07-19	2021w29	1	7	0	0	0
	30	2021-07-26	2021w30	1	5	0	1	0
	31	2021-08-02	2021w31	0	5	0	0	0
	32	2021-08-09	2021w32	1	9	0	0	1
	33	2021-08-16	2021w33	2	8	0	0	0
	34	2021-08-23	2021w34	0	6	0	0	2
	35	2021-08-30	2021w35	2	9	0	1	3
	36	2021-09-06	2021w36	1	8	0	0	0
	37	2021-09-13	2021w37	0	9	0	0	0
	38	2021-09-20	2021w38	0	6	1	0	0
	39	2021-09-27	2021w39	0	8	0	0	0
	40	2021-10-04	2021w40	1	6	0	0	0
	41	2021-10-11	2021w41	1	7	0	0	0
	42	2021-10-18	2021w42	7	9	0	3	3
	43	2021-10-25	2021w43	6	11	1	1	1
	44	2021-11-01	2021w44	8	10	1	1	0
	45	2021-11-08	2021w45	8	10	2	2	1
	46	2021-11-15	2021w46	28	17	3	1	0
	47	2021-11-22	2021w47	16	17	3	1	1
	48	2021-11-29	2021w48	14	12	0	0	2
	49	2021-12-06	2021w49	3	9	0	0	1
	50	2021-12-13	2021w50	4	18	0	0	2
	51	2021-12-20	2021w51	8	11	1	1	4
	52	2021-12-27	2021w52	7	16	1	3	1
2022	1	2022-01-03	2022w1	35	12	2	2	2
	2	2022-01-10	2022w2	30	10	0	0	3
	3	2022-01-17	2022w3	54	16	4	4	2
	4	2022-01-24	2022w4	50	7	1	2	0
	5	2022-01-31	2022w5	42	15	2	4	6
	6	2022-02-07	2022w6	20	11	1	1	0
	7	2022-02-14	2022w7	20	12	0	1	1
	8	2022-02-21	2022w8	13	3	0	0	1
	9	2022-02-28	2022w9	12	10	0	1	4
	10	2022-03-07	2022w10	0	6	0	0	0
	11	2022-03-14	2022w11	0	2	0	0	0
	12	2022-03-21	2022w12	0	5	0	0	0
	13	2022-03-28	2022w13	0	4	0	0	0
						90	85	93	268

## Sheet: HA WHO variants
_isoweekyear	_isoweek	_isodate	_isoweeklab	ha_Alpha	ha_Delta	ha_None	ha_Omicron	ha_non_VOC
2020	13	2020-03-23	2020w13	0	0	1	0	1
	14	2020-03-30	2020w14	0	0	2	0	2
	15	2020-04-06	2020w15	0	0	2	0	2
	16	2020-04-13	2020w16	0	0	7	0	3
	17	2020-04-20	2020w17	0	0	2	0	0
	18	2020-04-27	2020w18	0	0	2	0	4
	19	2020-05-04	2020w19	0	0	1	0	2
	20	2020-05-11	2020w20	0	0	3	0	1
	21	2020-05-18	2020w21	0	0	1	0	0
	22	2020-05-25	2020w22	0	0	5	0	2
	23	2020-06-01	2020w23	0	0	0	0	0
	24	2020-06-08	2020w24	0	0	0	0	0
	25	2020-06-15	2020w25	0	0	0	0	0
	26	2020-06-22	2020w26	0	0	0	0	0
	27	2020-06-29	2020w27	0	0	0	0	0
	28	2020-07-06	2020w28	0	0	0	0	0
	29	2020-07-13	2020w29	0	0	0	0	0
	30	2020-07-20	2020w30	0	0	0	0	0
	31	2020-07-27	2020w31	0	0	0	0	0
	32	2020-08-03	2020w32	0	0	0	0	0
	33	2020-08-10	2020w33	0	0	0	0	0
	34	2020-08-17	2020w34	0	0	0	0	0
	35	2020-08-24	2020w35	0	0	0	0	0
	36	2020-08-31	2020w36	0	0	0	0	0
	37	2020-09-07	2020w37	0	0	0	0	0
	38	2020-09-14	2020w38	0	0	0	0	0
	39	2020-09-21	2020w39	0	0	0	0	0
	40	2020-09-28	2020w40	0	0	0	0	0
	41	2020-10-05	2020w41	0	0	0	0	0
	42	2020-10-12	2020w42	0	0	1	0	1
	43	2020-10-19	2020w43	0	0	17	0	11
	44	2020-10-26	2020w44	0	0	1	0	0
	45	2020-11-02	2020w45	0	0	1	0	2
	46	2020-11-09	2020w46	0	0	2	0	3
	47	2020-11-16	2020w47	0	0	9	0	0
	48	2020-11-23	2020w48	0	0	5	0	1
	49	2020-11-30	2020w49	0	0	1	0	0
	50	2020-12-07	2020w50	0	0	1	0	2
	51	2020-12-14	2020w51	0	0	1	0	0
	52	2020-12-21	2020w52	0	0	0	0	0
	53	2020-12-28	2020w53	0	0	0	0	0
2021	1	2021-01-04	2021w1	0	0	1	0	0
	2	2021-01-11	2021w2	0	0	1	0	0
	3	2021-01-18	2021w3	0	0	0	0	0
	4	2021-01-25	2021w4	0	0	0	0	0
	5	2021-02-01	2021w5	0	0	1	0	0
	6	2021-02-08	2021w6	0	0	0	0	0
	7	2021-02-15	2021w7	0	0	0	0	0
	8	2021-02-22	2021w8	0	0	2	0	0
	9	2021-03-01	2021w9	5	0	6	0	0
	10	2021-03-08	2021w10	4	0	0	0	0
	11	2021-03-15	2021w11	2	0	2	0	0
	12	2021-03-22	2021w12	6	0	3	0	0
	13	2021-03-29	2021w13	3	0	6	0	0
	14	2021-04-05	2021w14	2	0	2	0	0
	15	2021-04-12	2021w15	5	0	4	0	0
	16	2021-04-19	2021w16	1	0	10	0	0
	17	2021-04-26	2021w17	1	0	0	0	0
	18	2021-05-03	2021w18	2	0	0	0	0
	19	2021-05-10	2021w19	1	0	2	0	0
	20	2021-05-17	2021w20	0	0	0	0	0
	21	2021-05-24	2021w21	0	0	0	0	0
	22	2021-05-31	2021w22	0	0	0	0	0
	23	2021-06-07	2021w23	0	0	0	0	0
	24	2021-06-14	2021w24	0	0	0	0	0
	25	2021-06-21	2021w25	0	0	0	0	0
	26	2021-06-28	2021w26	0	0	0	0	0
	27	2021-07-05	2021w27	0	0	0	0	0
	28	2021-07-12	2021w28	0	0	0	0	0
	29	2021-07-19	2021w29	0	0	0	0	0
	30	2021-07-26	2021w30	0	0	1	0	0
	31	2021-08-02	2021w31	0	0	0	0	0
	32	2021-08-09	2021w32	0	1	0	0	0
	33	2021-08-16	2021w33	0	0	0	0	0
	34	2021-08-23	2021w34	0	1	1	0	0
	35	2021-08-30	2021w35	0	1	3	0	0
	36	2021-09-06	2021w36	0	0	0	0	0
	37	2021-09-13	2021w37	0	0	0	0	0
	38	2021-09-20	2021w38	0	1	0	0	0
	39	2021-09-27	2021w39	0	0	0	0	0
	40	2021-10-04	2021w40	0	0	0	0	0
	41	2021-10-11	2021w41	0	0	0	0	0
	42	2021-10-18	2021w42	0	3	3	0	0
	43	2021-10-25	2021w43	0	3	0	0	0
	44	2021-11-01	2021w44	0	2	0	0	0
	45	2021-11-08	2021w45	0	4	1	0	0
	46	2021-11-15	2021w46	0	2	2	0	0
	47	2021-11-22	2021w47	0	4	1	0	0
	48	2021-11-29	2021w48	0	2	0	0	0
	49	2021-12-06	2021w49	0	0	1	0	0
	50	2021-12-13	2021w50	0	1	1	0	0
	51	2021-12-20	2021w51	0	4	2	0	0
	52	2021-12-27	2021w52	0	4	1	0	0
2022	1	2022-01-03	2022w1	0	0	4	2	0
	2	2022-01-10	2022w2	0	0	0	3	0
	3	2022-01-17	2022w3	0	0	3	7	0
	4	2022-01-24	2022w4	0	0	2	1	0
	5	2022-01-31	2022w5	0	0	5	7	0
	6	2022-02-07	2022w6	0	0	1	1	0
	7	2022-02-14	2022w7	0	0	2	0	0
	8	2022-02-21	2022w8	0	0	1	0	0
	9	2022-02-28	2022w9	0	0	5	0	0
